# Supplementary material for: The Effects of Sequence Length and Composition of Random Sequence Peptides on the Growth of E. coli Cells
Source: Genes (Basel). 2021 Nov 28;12(12):1913. doi: 10.3390/genes12121913 (PMC8702183; doi:10.3390/genes12121913)
Supplement: Supplementary file 1 [file genes-12-01913-s001.zip]

Archive with 1 entries (1 files):
- genes-1445543-supplementary.pdf
